# Supplementary material for: Gaze Characteristics Using a Three-Dimensional Heads-Up Display During Cataract Surgery
Source: J Eye Mov Res. 2025 Nov 17;18(6):68. doi: 10.3390/jemr18060068 (PMC12641938; doi:10.3390/jemr18060068)
Supplement: Supplementary file 1 [file jemr-18-00068-s001.zip]

Archive with 1 entries (1 files):
- jemr-3898260-supplementary.pdf
